# Supplementary material for: Insights into the Gut Microbial Communities of Broiler Chicken Fed Black Soldier Fly Larvae-Desmodium-Based Meal as a Dietary Protein Source
Source: Microorganisms. 2022 Jul 5;10(7):1351. doi: 10.3390/microorganisms10071351 (PMC9319420; doi:10.3390/microorganisms10071351)
Supplement: Supplementary file 1 [file microorganisms-10-01351-s001.zip]

Archive with 1 entries (1 files):
- microorganisms-1797320-supplementary.pdf
